# Supplementary material for: Vitamin A-activated PPARγ signaling enhances intramuscular fat accumulation by overriding AMPK-mediated inhibition in late-fattening beef cattle
Source: J Anim Sci Biotechnol. 2026 Feb 12;17:29. doi: 10.1186/s40104-025-01343-1 (PMC12896250; doi:10.1186/s40104-025-01343-1)
Supplement: Supplementary file 2 — Additional file 2. Differentially expressed genes identified by RNA-seq. [file 40104_2025_1343_MOESM2_ESM.xlsx]

## Sheet: A4_Grade_vs_A1_Grade_diff
gene_id	gene_name	A1_01	A1_02	A1_03	A1_04	A1_05	A1_06	A1_07	A1_08	A1_09	A1_10	A4_01	A4_02	A4_03	A4_04	A4_05	A4_06	A4_07	A4_08	A4_09	A4_10	log2FoldChange	pvalue	padj	level	A1_01(FPKM)	A1_02(FPKM)	A1_03(FPKM)	A1_04(FPKM)	A1_05(FPKM)	A1_06(FPKM)	A1_07(FPKM)	A1_08(FPKM)	A1_09(FPKM)	A1_10(FPKM)	A4_01(FPKM)	A4_02(FPKM)	A4_03(FPKM)	A4_04(FPKM)	A4_05(FPKM)	A4_06(FPKM)	A4_07(FPKM)	A4_08(FPKM)	A4_09(FPKM)	A4_10(FPKM)	A1_01(Count)	A1_02(Count)	A1_03(Count)	A1_04(Count)
gene-LOC112441863	LOC112441863	10751	5504.96	3824.58	2579.3	6558.14	5461.68	5826.88	4018.72	2800.31	6408.61	1717.17	3569.5	2137.73	568.95	1944.39	1347.3	1547.54	1234.76	1305.28	798.586	-1.73255	6.98373e-11	1.55388e-06	Decreased	24.8844	13.1976	9.53874	6.77131	15.4557	13.2402	14.0567	9.47167	6.75638	13.8503	4.19174	8.31157	4.92136	1.50771	4.60768	3.36644	3.15307	2.6934	2.69299	1.80169	10728	5289	3580	2734
gene-LOC101903905	LOC101903905	2850.08	697.402	863.252	2242.62	1440.71	634.703	1318.03	438.552	3151.88	801.812	542.071	710.073	518.764	299.138	294.257	431.251	389.544	319.489	442.657	298.519	-1.76599	3.17456e-09	2.34171e-05	Decreased	15.3687	3.90753	5.08567	13.7458	7.86121	3.4476	7.24197	2.44124	17.7142	4.04816	2.95879	3.68631	2.79961	1.70412	1.45181	2.33652	1.66424	1.51158	1.79354	1.52823	2844	670	808	2377
gene-MAPK4	MAPK4	309.659	239.388	60.9832	170.731	264.718	148.228	148.329	331.783	328.856	215.188	114.509	72.696	69.9383	35.5294	67.8491	76.0402	68.799	61.6425	43.3497	75.0858	-1.69244	3.33845e-09	2.34171e-05	Decreased	0.669774	0.538367	0.141324	0.418223	0.621618	0.33472	0.332556	0.731291	0.756152	0.4337	0.260978	0.156384	0.150481	0.087614	0.149057	0.176327	0.130277	0.124658	0.082905	0.157669	309	230	57	181
gene-LOC132346095	LOC132346095	3155.73	928.454	576.966	3693.8	938.853	190.008	1285.32	53.9871	2894.59	341.469	153.62	581.857	80.4135	59.8357	110.207	110.319	133.723	42.1515	45.6886	51.8973	-3.35721	4.20982e-09	2.34171e-05	Decreased	16.2208	4.94288	3.19495	21.5373	4.90914	1.02199	6.88608	0.280489	15.5118	1.6328	0.830304	3.01426	0.408196	0.351368	0.579101	0.610891	0.604742	0.201591	0.208255	0.259887	3149	892	540	3915
gene-PRR32	PRR32	2482.29	714.043	613.273	1745.44	667.49	516.317	1312.52	807.803	1634.06	399.29	39.1103	542.428	8.40764	54.0968	28.6395	341.624	113.365	96.5778	44.5499	51.1096	-3.04301	7.12347e-09	3.16995e-05	Decreased	25.2003	7.50694	6.7049	20.1071	6.89463	5.48222	13.8885	8.35096	17.2947	3.777	0.4105	5.55985	0.081418	0.625312	0.298977	3.73115	1.01288	0.916684	0.395361	0.502952	2477	686	574	1850
gene-ARHGAP24	ARHGAP24	399.856	982.512	752.083	961.407	739.104	533.232	872.086	828.686	572.73	425.84	344.418	369.798	332.975	480.165	231.503	352.107	219.951	235.253	287.924	164.931	-1.22677	1.07233e-08	3.97654e-05	Decreased	1.53041	3.98125	2.59034	4.25127	3.0104	2.28015	3.80004	3.41512	1.92523	1.64341	1.5125	1.55089	1.38099	2.24878	0.974132	1.55501	0.804393	0.891816	1.03611	0.653197	399	944	704	1019
gene-LOC101905499	LOC101905499	4539.69	2369.99	3435.63	2614.27	2750.13	2166.76	2989.19	1249.72	2434.03	1315.44	883.523	1260.26	1602.25	939.381	983.123	919.214	1175.43	1248.1	1754.57	1291.07	-1.10135	1.39611e-08	4.43763e-05	Decreased	15.7147	8.37291	12.7962	10.2279	9.60446	7.69113	10.7444	4.31334	8.82472	4.15925	3.16629	4.16351	5.52711	3.49052	3.403	3.37059	3.43481	3.97846	5.44773	4.18272	4530	2277	3216	2771
gene-RUSC2	RUSC2	5629.02	4513.06	3159.04	4324.7	6859.26	3551.58	4976.58	2110.03	10411.4	4547.42	2013.64	4346.36	2346.51	1847.49	1981.64	1353.64	2113.46	1176.22	1733.13	1258.48	-1.31217	4.1063e-08	0.000112224	Decreased	11.9439	9.81775	7.29213	10.5969	14.811	7.98809	11.2337	4.4375	23.2047	8.99612	4.63748	9.25976	4.86005	4.48545	4.32497	3.06159	3.97585	2.33495	3.24428	2.58166	5617	4336	2957	4584
gene-SEC14L5	SEC14L5	596.27	260.232	243.621	200.901	760.868	111.416	141.826	261.928	329.939	538.873	175.181	138.788	51.1898	44.812	77.1222	69.4818	138.6	96.563	63.8272	108.285	-1.83719	4.5394e-08	0.000112224	Decreased	1.23436	0.531487	0.53196	0.4685	1.66136	0.225227	0.286304	0.545433	0.900912	1.04764	0.362345	0.270294	0.100176	0.10096	0.155704	0.152077	0.250811	0.175047	0.1107	0.215989	595	250	228	213
gene-FNDC5	FNDC5	495.056	415.289	432.651	448.15	347.52	328.296	329.263	180.193	542.592	330.904	202.544	254.847	221.269	160.335	174.74	131.901	156.974	118.153	126.4	200.741	-1.13964	1.21709e-07	0.000245653	Decreased	3.65736	3.18147	3.4406	3.75315	2.61111	2.53582	2.52987	1.35226	4.18359	2.2782	1.57728	1.88991	1.6212	1.35534	1.32053	1.04777	1.02013	0.818102	0.827649	1.44685	494	399	405	475
gene-TMEM52	TMEM52	386.825	442.323	113.326	653.939	195.347	101.467	385.885	490.743	204.423	271.915	55.7529	76.6587	244.086	82.9779	52.4561	114.497	86.2363	65.7619	55.877	101.947	-1.79239	1.41219e-07	0.000245653	Decreased	4.72112	5.59768	1.47891	9.06451	2.42385	1.29713	4.90712	6.10932	2.59722	3.09511	0.71042	0.929685	2.95956	1.15418	0.649567	1.50905	0.924452	0.756961	0.602265	1.21037	386	425	106	693
gene-EXTL1	EXTL1	2703.77	2321.06	1639.9	2218.01	2621.05	1546.97	1305.01	2850.84	3305.51	3008.74	818.944	1318.88	793.342	719.446	1176.6	1622.79	1563.07	1547.01	796.66	1375.66	-1.00331	1.44956e-07	0.000245653	Decreased	9.07079	7.38959	6.05905	8.49883	7.92531	5.07719	4.58975	9.11526	11.6608	8.56498	2.76142	3.99656	2.46222	2.46055	3.89627	5.62191	4.38621	4.59721	2.01113	4.30154	2698	2230	1535	2351
gene-LOC101905242	LOC101905242	16.0371	4.21285	5.4256	6.53339	636.053	9.94179	11.0181	806.589	62.3007	727.907	14.7009	5.25349	6.28096	4.08837	16.3421	3.84948	7.74677	0.0197522	9.09646	15.2776	-4.77319	1.56445e-07	0.000245653	Decreased	0.379167	0.107486	0.143221	0.176171	16.2388	0.257605	0.278241	20.6217	1.60385	17.0586	0.384212	0.128758	0.149252	0.117916	0.405378	0.088427	0.164152	0	0.200322	0.365006	16	4	5	7
gene-UCP3	UCP3	67920	104284	71529.5	62837.8	48852.7	85682.7	59737.4	56583.4	40938.6	89585.8	141827	61751.9	106887	128759	223443	188557	282897	173573	67083.9	185337	1.18127	1.65609e-07	0.000245653	Increased	367.544	592.335	417.99	387.515	273.252	492.271	337.914	313.82	235.5	453.857	824.37	336.972	580.6	804.032	1243.09	1109.61	1350.42	878.943	317.916	979.296	67775	100193	66956	66605
gene-KLHDC8B	KLHDC8B	462.989	592.219	336.567	494.357	670.636	284.52	311.86	645.122	676.436	496.28	364.006	247.468	227.563	247.049	279.136	195.932	170.529	257.836	215.114	206.139	-1.04363	3.38116e-07	0.000395951	Decreased	2.69914	3.4559	1.83319	2.88821	3.76907	1.67577	0.994046	3.67863	3.76798	2.3916	2.00094	1.27324	1.10114	0.682793	1.59807	1.17845	0.859699	1.12537	0.87745	0.874949	462	569	315	524
gene-ARSG	ARSG	741.583	704.64	856.739	586.802	343.182	584.965	490.626	625.383	555.09	1057.1	1375.68	640.677	418.635	1159.88	2381.33	3420.94	3030.22	1975.38	1075.47	2012.48	1.41788	3.72787e-07	0.000414726	Increased	2.75516	2.67569	3.65	2.24002	1.03559	2.03822	1.93245	2.35313	2.25823	3.65464	5.50737	2.4499	1.51769	5.24599	9.73324	14.5384	10.425	7.15898	3.74943	7.65093	740	677	802	622
gene-KCNC1	KCNC1	3.00893	18.7531	94.6145	7.48527	4.53248	19.895	34.8073	18.7764	0.0353319	33.4314	83.1397	0.304947	101.306	133.599	277.371	452.308	115.278	574.166	385.67	783.105	3.61744	4.62706e-07	0.000490248	Increased	0.016904	0.083617	0.510382	0.031019	0.027823	0.110479	0.25989	0.075849	0	0.111532	0.485284	0	0.514618	0.713171	1.2849	2.62356	0.471321	2.24556	1.44529	3.45888	3	18	89	8
gene-MSS51	MSS51	5860.51	4885.67	3262.66	4382.26	7279.53	2943.73	4778.18	4681.41	6826.87	4851.63	2864.91	4267.39	3361.07	992.215	1933.26	1867.39	1751.03	2424.29	938.957	891.797	-1.22456	5.23956e-07	0.00052991	Decreased	24.3117	20.0829	14.5382	20.4421	29.2176	12.4458	20.0693	19.5364	28.8199	17.5762	12.2074	10.9058	13.3602	4.41195	7.90884	8.16647	6.20334	5.78826	2.2682	2.29934	5848	4694	3054	4645
gene-HOXC6	HOXC6	1944.15	1913.05	1488.18	1839.71	2244.84	1749.93	1687.58	991.374	1998.26	1806.92	1032.27	1486.84	1689.86	817.03	642.93	672.788	578.49	581.44	482.617	570.305	-1.04638	7.01081e-07	0.00064996	Decreased	8.2521	10.5945	8.41542	7.11945	10.7277	5.91317	8.2964	6.35534	7.93669	9.82919	5.07381	5.75572	5.3188	3.6489	3.75263	4.34608	1.69549	2.91292	2.37776	3.01457	1940	1838	1393	1950
gene-KIF28	KIF28	21.0478	427.546	8.63544	260.52	10.0639	172.111	29.554	0.18324	5.23481	367.159	7.8543	10.8733	6.23218	0	3.37327	0	0	0.0133721	0.0647545	8.19331	-5.10968	7.61154e-07	0.000677427	Decreased	0.059513	1.26945	0.023255	0.844879	0.02635	0.514498	0.087719	0	0.014841	0.984398	0.020975	0.029432	0.017004	0	0.009403	0	0	0	0	0.020964	21	411	8	276
gene-BDH1	BDH1	7737.52	3636.68	1636.72	8477.91	2821.9	798.851	3628.06	304.14	7853.95	1428.84	1190.78	2247.78	501.079	334.075	1031.59	1057.82	723.854	628.691	321.07	860.406	-2.1067	9.0684e-07	0.000755015	Decreased	55.0477	26.761	12.5617	68.451	20.4275	5.92931	26.8707	2.18827	58.3061	9.50114	8.91504	16.0892	3.54902	2.71027	7.48665	8.10854	4.52692	4.22326	2.03058	5.96271	7721	3494	1532	8986
gene-VTCN1	VTCN1	800.708	417.401	371.825	734.97	527.33	622.771	527.661	453.617	542.632	773.788	111.521	388.542	546.8	115.732	100.785	141.466	208.338	107.889	288.941	144.435	-1.42277	9.16198e-07	0.000755015	Decreased	3.75839	1.72299	1.53594	4.0473	2.15644	2.74741	2.09709	2.10796	2.52026	3.18548	0.571675	1.45004	2.46372	0.521537	0.392229	0.588234	0.777204	0.361229	1.26263	0.503925	799	401	348	779
gene-LPIN1	LPIN1	24260.8	20812.5	10880.8	23304.8	19301.7	26629.9	36350.1	20582.9	17788.3	21433.2	44937.1	30997.8	42363.8	34387.4	54316.7	106185	65901.1	40976.7	26888.5	25461.3	1.09376	9.9092e-07	0.000762314	Increased	51.109	45.4777	24.6482	55.5549	41.062	58.3938	79.424	43.8833	38.9777	41.9069	99.5296	65.4657	88.7282	82.7317	117.387	241.793	122.337	81.1527	50.4995	52.1786	24209	19996	10185	24702
gene-LIPE	LIPE	1757.75	2718.6	1768.05	1700.07	1254.34	2490.09	1926.29	865.151	1837.45	1013.5	4832.56	5604.53	1342.42	3652.85	3355.04	4588.74	2759.79	2062.73	3921.33	4764.54	1.0895	1.00995e-06	0.000762314	Increased	7.09349	12.0925	8.13596	8.07891	5.47485	11.2319	8.39825	3.45231	8.12623	4.04733	21.767	23.7924	5.55851	17.9611	14.4495	21.3156	10.3359	8.00769	14.5007	19.6091	1754	2612	1655	1802
gene-DKK2	DKK2	2556.45	670.329	288.534	522.606	1325.92	269.595	387.117	1577.8	1536.53	1223.84	172.191	657.102	494.676	145.109	104.166	328.967	116.25	127.406	321.963	61.3471	-2.03374	1.02784e-06	0.000762314	Decreased	6.72862	1.858	0.751201	1.35654	3.81406	0.78305	1.02565	3.93361	4.18379	2.96879	0.442986	1.8075	1.30992	0.38734	0.283403	0.897723	0.258587	0.65507	0.659435	0.325328	2551	644	270	554
gene-CDIN1	CDIN1	739.579	557.9	413.488	617.002	1013.65	289.493	588.706	647.565	883.937	547.223	132.068	507.074	463.383	320.938	150.861	185.49	289.746	232.166	131.006	206.11	-1.26632	1.56383e-06	0.00105358	Decreased	2.75584	2.70163	1.80905	3.12339	4.66208	1.13056	2.18552	2.91576	3.75294	2.21835	0.557909	2.09401	1.93625	1.18506	0.656383	0.94305	1.12943	0.886677	0.190015	0.813897	738	536	387	654
gene-PITX1	PITX1	8834.86	11523	4532.88	5389.84	7719.78	9716.62	6978.11	638.442	9055.47	5402.34	1577.25	4238.93	5805.48	1011.61	685.258	789.492	958.346	544.474	583.937	549.653	-2.0593	1.60997e-06	0.00105358	Decreased	52.0568	70.333	28.7782	36.028	46.3083	59.9657	42.853	3.82924	55.6331	29.7208	9.79791	25.1258	34.0355	6.82101	4.13055	5.02258	4.96817	3.02349	3.06252	3.15585	8816	11071	4243	5713
gene-AKAP6	AKAP6	5460.66	7038.1	3605.59	5221.91	9686.56	4327.56	6782.94	4617.19	4587.95	9431.18	3357.05	5786.63	4377.77	2144.56	2558.46	3150.86	2679.37	1828.52	1507.91	2193.24	-1.03834	2.18254e-06	0.00138747	Decreased	6.12397	8.17767	4.358	6.64418	11.0617	5.08368	7.92965	5.27395	5.36573	9.87754	3.9687	6.52852	4.8854	2.7554	2.9381	3.81478	2.64628	1.93269	1.50755	2.39801	5449	6762	3375	5535
gene-SCD5	SCD5	975.079	460.072	486.113	776.483	965.112	280.54	671.522	51.6607	968.995	404.998	33.2401	584.713	148.189	30.4283	18.4587	50.1953	42.6017	52.4173	72.9254	33.7121	-2.49811	2.41445e-06	0.00149226	Decreased	4.39163	2.14731	2.3558	3.96749	4.42524	1.32315	3.14972	0.232874	4.54888	1.69919	0.156352	2.66188	0.664177	0.155226	0.085378	0.242252	0.168316	0.220478	0.288778	0.146524	973	442	455	823
gene-TM7SF2	TM7SF2	624.333	479.846	485.047	1290.78	514.108	489.459	775.055	448.959	603.842	411.938	471.639	406.696	341.321	274.917	183.107	248.75	311.06	261.956	203.791	267.788	-1.04384	2.89594e-06	0.00174148	Decreased	4.39197	3.50525	3.71644	10.3239	3.69205	3.62573	5.70153	3.22105	4.45192	2.70498	3.50809	2.87419	2.39426	2.21194	1.31795	1.88848	1.92797	1.74432	1.27702	1.8339	623	461	454	1368
gene-ADIRF	ADIRF	1289.75	536.06	756.375	867.969	518.56	682.459	1284.09	535.478	916.123	657.136	1348.29	2290.72	1283.93	1602.6	1067.9	1687.42	1487.46	1146.42	4028.97	1038.03	1.0776	3.84256e-06	0.00208529	Increased	38.9248	16.7454	24.6123	29.733	15.9423	21.5864	40.3999	16.4537	28.8298	18.521	42.9314	69.5755	38.5539	55.3899	33.0077	55.0044	39.5427	32.622	108.51	30.5634	1287	515	708	920
gene-MRPS6	MRPS6	7933.94	3611.71	3507.29	9459.05	3426.43	3343.66	7815.22	1171.45	6463.74	2068.54	1294.47	5549.62	1933.16	1350.44	1038.21	1088.79	1332.41	1066.3	1142.59	1051.47	-1.53443	4.27581e-06	0.00221014	Decreased	103.215	48.6635	49.1605	139.615	45.3851	45.5528	105.979	15.5066	87.6799	25.1278	17.7541	72.6385	25.0241	20.1084	13.8231	15.2886	15.2582	13.0785	13.2486	13.3402	7917	3470	3283	10026
gene-CLDN15	CLDN15	7.01677	14.5748	11.7778	16.9939	14.3515	14.9224	30.3462	8.30413	8.32742	18.4483	44.9971	162.116	44.9079	128.243	40.6179	35.8436	38.739	12.3619	50.1193	25.0558	1.99766	4.32706e-06	0.00221014	Increased	0.059309	0.128488	0.108749	0.157568	0.116167	0.133157	0.268462	0.069361	0.074345	0.140645	0.401413	1.41067	0.379046	1.25559	0.353975	0.334732	0.291655	0.094387	0.379294	0.208302	7	14	11	18
gene-GTSE1	GTSE1	481.027	1002.22	590.746	874.672	231.772	224.828	412.117	166.195	611.082	280.09	218.201	251.072	104.423	106.446	218.921	281.878	203.503	107.885	230.93	96.1868	-1.42172	4.37062e-06	0.00221014	Decreased	1.94626	4.2109	2.58233	4.02208	0.952574	0.952529	1.74239	0.680608	2.58383	1.05804	0.930745	1.02022	0.419918	0.492417	0.907097	1.25888	0.724833	0.40916	0.834514	0.380349	480	963	553	927
gene-SLC16A3	SLC16A3	2817.02	3717.86	9476.71	1916.06	3366.84	3507.81	2176.04	5289.09	2518.1	5398.67	11050.6	1671.38	3260.98	9703.2	12583.1	14009.3	9905.46	16321.8	10563.5	20265.4	1.44405	5.65291e-06	0.00273429	Increased	12.0218	16.8819	48.4493	8.55882	13.4513	14.9102	10.0128	22.3848	10.5245	20.9074	55.6104	7.17665	14.1181	50.9342	61.1916	71.2843	37.5581	73.0473	43.5877	92.0126	2811	3572	8871	2031
gene-NEIL2	NEIL2	272.577	81.2208	166.63	124.518	103.756	32.8229	75.3065	115.789	285.225	116.899	71.4485	59.8236	35.5148	53.7642	44.0786	34.2827	61.0654	47.2556	19.4943	46.5925	-1.53568	6.66243e-06	0.00308832	Decreased	1.74022	0.538314	1.14249	0.89625	0.674497	0.21957	0.497183	0.746586	1.90348	0.692172	0.47338	0.383126	0.220347	0.388352	0.281485	0.237757	0.341239	0.28006	0.108275	0.29066	272	78	156	132
gene-MYL3	MYL3	10267.9	32001.4	47206.3	15182.7	16545	46214.4	17479.7	93770.6	17220.8	58361.4	167140	21530.7	18981	94361	164031	141188	178788	96843.3	127726	147901	1.7094	7.34612e-06	0.00326903	Increased	128.115	413.617	634.726	214.922	210.175	603.959	227.309	1191.62	224.042	679.976	2199.42	270.184	235.623	1347.71	2095.73	1901.91	1964.53	1139.31	1421.41	1799.21	10246	30746	44188	16093
gene-LOC132346848	LOC132346848	0.0012984	0.0244484	4.29318	10.4468	0.0604776	7.96162	5.45481	9.20544	9.30384	5.77977	2.77556e-17	2.77556e-17	2.77556e-17	2.77556e-17	2.77556e-17	2.77556e-17	2.77556e-17	2.77556e-17	2.77556e-17	2.77556e-17	-5.44221	8.33725e-06	0.00363733	Decreased	0	0	0.014943	0.036593	0	0.024621	0.015048	0.028391	0.031654	0.014306	0	0	0	0	0	0	0	0	0	0	0	0	4	11
gene-LOC104971427	LOC104971427	135.288	19.8303	35.3373	123.611	61.8637	46.752	56.7722	76.0793	356.673	114.498	41.1129	31.8444	18.8183	32.2819	15.9921	27.1731	37.8108	39.0166	21.69	16.4227	-1.85919	9.16333e-06	0.00373177	Decreased	0.818685	0.118945	0.22632	0.84384	0.376256	0.292637	0.35413	0.466051	2.25169	0.646831	0.256909	0.19175	0.109625	0.221741	0.096529	0.17365	0.199718	0.217452	0.110983	0.09493	135	19	33	131
gene-LOC783349	NA	71.1549	44.8108	66.329	48.9822	86.1883	50.7299	37.1852	5722.34	86.1664	52.2691	46.9584	33.3797	75.1208	49.3443	46.606	38.2797	47.4732	96.5137	51.2302	48.9344	-3.55033	9.45159e-06	0.00374269	Decreased	1.46739	0.959993	1.48039	1.14718	1.80103	1.09685	0.791692	121.303	1.86675	0.990548	1.01167	0.670798	1.53567	1.1764	0.990752	0.845071	0.855212	1.88003	0.937166	0.978193	71	43	62	52
gene-LEP	LEP	262.561	178.012	91.9588	328.346	242.714	372.076	355.322	229.157	364.138	167.86	784.712	1885.6	500.029	1242.11	261.936	606.374	353.663	133.579	1661.02	397.211	1.59354	1.05086e-05	0.00396297	Increased	1.02812	0.720404	0.389676	1.4651	0.965064	1.53186	1.45617	0.919108	1.48839	0.614521	3.26277	7.47576	1.95369	5.60051	1.05346	2.57543	1.22874	0.493528	5.83968	1.52154	262	171	86	348
gene-LOC784007	LOC784007	1713.66	1684.06	1034.17	1806.7	1889.64	1183.86	1671.2	1482.17	1687.01	1365.08	4241.57	8791.42	3226.48	4452.23	2037.51	2044.91	1282.96	1251.22	4981.76	2132.35	1.15012	1.20884e-05	0.0044093	Increased	1.41721	1.44348	0.921799	1.69595	1.59201	1.02522	1.44059	1.24868	1.45839	1.05404	3.70462	7.31746	2.65571	4.2164	1.72586	1.82674	0.934792	0.975539	3.67633	1.72026	1710	1618	968	1915
gene-SCN2B	SCN2B	269.574	162.384	102.622	383.177	105.997	64.6583	133.059	50.4832	414.899	173.556	9.76076	162.65	32.3496	14.0583	5.75433	11.7959	15.4782	3.11435	0.132126	28.431	-2.69942	1.27498e-05	0.00453161	Decreased	3.19139	1.98189	1.30357	5.14359	1.27428	0.791471	1.63435	0.598568	5.11923	1.91817	0.117563	1.97433	0.381538	0.194287	0.067668	0.147004	0.15507	0.031986	0	0.324393	269	156	96	406
gene-LOC112449303	LOC112449303	185.393	38.5619	99.3826	139.644	113.644	45.7566	58.9617	351.032	77.8434	92.6302	45.0211	15.5779	54.2275	14.0205	36.4874	25.4944	59.1578	57.4876	8.13135	23.5684	-1.8224	1.28311e-05	0.00453161	Decreased	0.914127	0.193624	0.527158	0.779969	0.568168	0.233098	0.298306	1.7718	0.400559	0.424714	0.230501	0.07228	0.263944	0.078936	0.181754	0.133674	0.257691	0.26503	0.030768	0.114325	185	37	93	148
gene-CASQ2	CASQ2	5649.06	2221.17	2203.98	5935.24	4343.05	1629.54	4017.23	124.118	10465.3	2170.3	499.968	3320.48	1540.59	834.279	160.122	376.636	458.325	173.641	317.649	236.76	-2.29088	1.36039e-05	0.00470731	Decreased	24.7485	10.0806	10.4049	29.4984	19.3706	7.47587	18.3441	0.547937	47.8083	8.87591	2.30865	14.6414	6.71538	4.18218	0.716502	1.77919	1.76643	0.71302	1.24009	1.01177	5637	2134	2063	6291
gene-PLS1	PLS1	253.542	397.572	163.518	249.986	529.333	298.452	279.103	394.98	122.472	342.38	76.3031	67.8413	114.823	116.721	178.334	241.362	116.283	97.5982	14.9781	106.622	-1.42009	1.42527e-05	0.00473316	Decreased	1.01285	1.57161	0.670311	1.13331	2.05496	1.2526	1.10952	1.61046	0.483501	1.2186	0.304502	0.257199	0.434515	0.534756	0.69519	1.04141	0.389826	0.348633	0.048325	0.396059	253	382	153	265
gene-STK31	STK31	223.475	115.551	126.082	308.662	141.212	64.6591	135.196	14.2524	234.426	51.0891	37.1801	72.1371	94.8306	13.2866	21.9354	48.9343	13.5322	19.5419	21.7309	21.1588	-1.95411	1.45055e-05	0.0047463	Decreased	0.809907	0.393714	0.451412	1.1591	0.477517	0.221987	0.468603	0.047243	0.887596	0.154123	0.130029	0.239965	0.311625	0.049049	0.073505	0.17441	0.03723	0.060701	0.062303	0.067521	223	111	118	327
gene-FABP4	FABP4	3499.47	4576.49	2364.2	4689.91	2081.7	3483.94	4409.59	1149.22	2141.47	1139.64	8419.53	13567.7	4367.42	14350	7247.11	3547.48	4684.28	2646.21	14880.5	3040.12	1.37764	1.50309e-05	0.00484693	Increased	64.7581	87.729	47.1478	98.4547	39.2056	67.5209	85.0519	21.6461	41.3163	19.6891	164.329	252.549	80.4062	303.961	137.329	70.8761	76.3419	46.1674	245.621	54.8461	3492	4397	2213	4971
gene-PCK2	PCK2	166.354	141.545	91.9164	120.752	72.8989	169.127	89.4518	171.697	130.727	93.7928	583.175	1130.15	234.901	550.915	178.824	241.46	167.607	61.6723	748.482	93.7393	1.67563	1.62371e-05	0.00501771	Increased	0.859766	0.759409	0.508498	0.705421	0.378996	0.914011	0.478289	0.903319	0.706433	0.448947	3.18688	5.90061	1.20964	3.27004	0.947481	1.35286	0.761806	0.300149	3.4626	0.474196	166	136	86	128
gene-ADRA1A	ADRA1A	37.0804	65.5474	61.9309	63.2393	59.534	55.7121	52.3241	18.8912	39.4436	39.4055	139.915	384.074	39.7223	174.132	119.549	130.366	87.1869	41.1248	193.35	115.257	1.52746	1.70955e-05	0.00521062	Increased	0.022319	0.041042	0.04048	0.042951	0.036478	0.035005	0.057238	0.010956	0.024855	0.02197	0.101926	0.234536	0.023531	0.132142	0.074175	0.085808	0.052352	0.023334	0.104469	0.068129	37	63	58	67
gene-BARX2	BARX2	868.855	1003.34	480.795	1291.66	592.446	702.357	525.522	175.563	710.712	1328.9	82.1673	558.275	584.253	26.1076	36.2735	99.8439	124.018	77.0724	9.28223	42.3891	-2.22616	2.16779e-05	0.00643111	Decreased	5.55081	6.64404	3.3068	9.36762	3.85358	4.70195	3.50046	1.13862	4.73406	7.9316	0.548772	3.59558	3.71781	0.193573	0.235565	0.689618	0.697833	0.462728	0.051309	0.262494	867	964	450	1369
gene-LOC132344467	LOC132344467	121.262	73.9554	112.267	132.003	59.7102	6133.31	127.673	84.3934	95.5042	89.2909	91.9738	101.98	87.6863	75.0786	83.9534	59.8642	96.9069	110.93	81.9648	96.416	-2.98467	2.54426e-05	0.0071658	Decreased	2.60143	1.64807	2.59627	3.21082	1.30185	138.356	2.85779	1.82787	2.14202	1.76865	2.07506	2.20155	1.87123	1.84106	1.84109	1.38357	1.83489	2.23626	1.55467	2.00775	121	71	105	140
gene-LOC101903205	LOC101903205	3713.93	1821.49	2623.76	2965.24	3324.81	1705.15	2850.75	481.815	3374	3086.28	900.162	3280.53	1352.78	602.699	401.067	694.342	689.928	959.452	681.736	989.972	-1.29812	3.03773e-05	0.00824261	Decreased	13.3813	6.41273	7.58053	8.94297	9.14901	4.95014	8.17342	1.46377	11.1293	8.42888	2.29871	10.1351	4.9477	2.11401	1.08616	2.3593	1.68156	2.53156	1.91131	3.07247	3706	1750	2456	3143
gene-SBK2	SBK2	1458.11	2029.58	2164.3	2128.47	1291.8	1049.56	1219.91	264.402	807.226	1159.17	170.224	417.124	1876.38	284.81	103.29	264.677	204.434	103.788	351.677	330.165	-1.72444	3.07527e-05	0.00824394	Decreased	9.64416	13.9186	15.4346	15.9995	8.70645	7.27786	8.4208	1.77354	5.57239	7.1603	1.1876	2.77399	12.3876	2.15896	0.701271	1.89207	1.18929	0.646989	2.0701	2.13639	1455	1950	2026	2256
gene-CCDC42	CCDC42	85.1801	52.0557	31.0463	92.5206	35.3877	36.805	70.833	17.7401	103.694	72.8196	18.5931	53.615	10.4678	12.7547	8.35423	7.82292	13.5542	16.4388	23.8002	2.92287	-1.82478	3.37083e-05	0.00882364	Decreased	0.717682	0.452757	0.276339	0.889496	0.297035	0.322928	0.621274	0.141735	0.916031	0.576346	0.165443	0.467666	0.083252	0.121504	0.070812	0.068367	0.099574	0.126812	0.179932	0.026129	85	50	29	98
gene-EMX2	EMX2	676.443	472.542	686.855	545.322	146.852	640.682	816.379	4.87608	319.585	424.593	14.648	385.383	200.286	57.0686	33.7548	25.3493	13.5252	30.8501	89.9042	36.8988	-2.41108	3.44338e-05	0.00882967	Decreased	3.89807	2.75482	4.04898	3.78084	0.995952	3.96344	4.89515	0.024858	1.92512	2.31574	0.079056	2.26798	1.0629	0.421334	0.181259	0.147298	0.06331	0.148638	0.423205	0.201198	675	454	643	578
gene-LOC132345113	LOC132345113	681.455	923.181	438.056	690.602	924.338	689.426	478.635	287.736	1027.1	302.096	177.083	481.617	708.569	194.612	269.765	191.904	155.018	202.381	92.3433	115.913	-1.31527	3.93077e-05	0.00982693	Decreased	5.66605	7.9456	3.91798	6.50706	7.81985	6.00315	4.14322	2.43413	8.89714	2.33959	1.55262	4.02926	5.85818	1.85398	2.29072	1.72153	1.12981	1.58074	0.679299	0.941605	680	887	410	732
gene-CIDEC	CIDEC	2077.43	1624.71	721.169	890.57	1162.73	1487.29	1505.47	1142.04	969.065	689.601	3392.28	7036.41	1692.09	4461.66	1616.73	2012.93	1757.8	483.869	6224.17	1592.67	1.30263	5.23396e-05	0.0117536	Increased	20.2469	16.3479	7.51905	9.77111	11.4785	15.1416	15.2318	11.3851	9.89581	6.40693	34.6792	67.3416	16.4127	49.7247	15.9475	21.2832	14.8307	4.4177	53.6901	15.0984	2073	1561	675	944
gene-LOC104974658	LOC104974658	700.49	268.554	245.752	392.49	250.474	196.974	405.5	85.5537	483.448	269.608	61.6194	272.254	213.921	39.0239	105.971	113.55	77.4961	101.711	168.332	134.322	-1.35705	5.26819e-05	0.0117536	Decreased	3.89437	1.54538	1.47202	2.47273	1.41265	1.14591	2.34948	0.482967	2.79929	1.39482	0.358778	1.5232	1.18008	0.249184	0.599324	0.680571	0.378554	0.528582	0.83268	0.727955	699	258	230	416
gene-KCNIP2	KCNIP2	1099.34	704.618	301.327	769.898	412.635	200.952	414.311	475.793	599.682	418.848	348.34	379.873	329.83	222.588	217.096	336.149	220.926	193.139	158.296	259.92	-1.0175	5.66788e-05	0.0122437	Decreased	4.84064	3.59441	0.887873	2.71125	1.40367	0.462235	1.71543	2.088	2.32484	0.893514	0.98771	1.6155	1.10973	0.80527	0.970124	1.13746	0.884649	0.718997	0.591341	0.965973	1097	677	282	816
gene-KCNMB2	KCNMB2	2.77556e-17	2.77556e-17	2.77556e-17	2.77556e-17	2.77556e-17	2.77556e-17	2.77556e-17	2.77556e-17	2.77556e-17	2.77556e-17	10.7868	14.7323	5.2277	0	0	5.57631	4.83667	0.017067	18.8968	0	5.64238	6.22481e-05	0.0130662	Increased	0	0	0	0	0	0	0	0	0	0	0.055319	0.080346	0.025883	0	0	0.030667	0.018178	0	0.090152	0	0	0	0	0
gene-LOC132346257	LOC132346257	4.01021	0.0302858	3.2621	0	0.0753379	15.9235	33.365	0.121414	31.9948	0.113053	2.77556e-17	2.77556e-17	2.77556e-17	2.77556e-17	2.77556e-17	2.77556e-17	2.77556e-17	2.77556e-17	2.77556e-17	2.77556e-17	-6.19053	6.67644e-05	0.0137625	Decreased	0.022057	0	0.017653	0	0	0.089752	0.188486	0	0.181842	0	0	0	0	0	0	0	0	0	0	0	4	0	3	0
gene-SOX11	SOX11	489.044	281.056	185.963	433.98	508.512	581.986	522.146	572.632	402.566	269.662	169.262	254.968	385.079	352.097	153.459	157.517	200.587	92.4816	144.608	94.5878	-1.08294	6.68022e-05	0.0137625	Decreased	0.607539	0.360784	0.2477	0.611603	0.642233	0.756841	0.675209	0.723674	0.521152	0.311917	0.220881	0.317981	0.475398	0.499893	0.194526	0.211334	0.218521	0.108257	0.159432	0.11399	488	270	174	460
gene-SLC7A8	SLC7A8	5145.99	12276.5	4064.95	3837.87	3073.46	9200.3	7757.5	4790.16	1640.37	6673.53	11845.1	6351.33	11224.3	11645.3	15612.5	21517	13834.9	11084	6778.83	10367.1	1.04062	6.96727e-05	0.0142222	Increased	15.303	37.7625	13.0128	12.9334	9.29504	28.6266	24.0267	14.4999	5.08227	18.5233	37.1029	19.002	33.1616	39.5766	47.453	68.9705	36.167	31.0252	17.9536	30.007	5135	11795	3805	4068
gene-GHRH	GHRH	0.00228771	0.0435869	827.279	0	0.109836	0	0.0960562	0.179388	0.0400583	0.166629	2.77556e-17	2.77556e-17	2.77556e-17	2.77556e-17	2.77556e-17	2.77556e-17	2.77556e-17	2.77556e-17	2.77556e-17	2.77556e-17	-9.39025	7.12276e-05	0.0142682	Decreased	0	0	25.2054	0	0	0	0	0	0	0	0	0	0	0	0	0	0	0	0	0	0	0	776	0
gene-KIAA2012	KIAA2012	0.00153435	0.0289721	7.4888	13.2622	8.81708	0	30.1	0.115852	18.5972	0.107899	2.77556e-17	2.77556e-17	2.77556e-17	2.77556e-17	2.77556e-17	2.77556e-17	2.77556e-17	2.77556e-17	2.77556e-17	2.77556e-17	-6.01437	7.44475e-05	0.0142682	Decreased	0	0	0.018145	0.033975	0.021088	0	0.074487	0	0.044427	0	0	0	0	0	0	0	0	0	0	0	0	0	7	14
gene-LOC107131328	LOC107131328	10.0204	0.0279675	4.31209	8.50041	5.55433	6.96323	22.5919	0.111618	0.0257244	13.686	27.3838	19.3869	11.5335	27.7648	41.587	43.2503	40.7019	89.2876	11.5404	62.7044	2.36109	7.85673e-05	0.0142682	Increased	0.005976	0	0.002536	0.005591	0.002933	0.004681	0.015471	0	0	0.008435	0.018578	0.012074	0.00679	0.020488	0.027655	0.030986	0.023053	0.054782	0.006256	0.039366	10	0	4	9
gene-CSRNP3	CSRNP3	242.518	219.632	326.866	299.086	352.927	190.012	243.124	103.061	484.447	118.166	127.202	192.189	61.6275	180.826	101.753	114.403	78.4702	42.1494	79.7487	154.226	-1.18652	7.91411e-05	0.0142682	Decreased	0.239684	0.224448	0.348002	0.333733	0.353899	0.196519	0.249567	0.10319	0.498052	0.107897	0.132251	0.190925	0.059879	0.204125	0.102992	0.12157	0.068245	0.039041	0.069231	0.148025	242	211	306	317
gene-ULBP13	ULBP13	771.651	5978.49	1174.16	1062.24	5554.22	4490.72	935.478	6693.9	5629.56	5927.24	1811.15	481.184	6.31445	773.963	816.858	1697.37	1354.73	817.697	527.003	1567.87	-1.95532	7.95119e-05	0.0142682	Decreased	6.77146	54.3494	11.0977	10.5766	49.6202	41.2777	8.55309	59.8232	51.5048	48.5737	16.7562	4.2388	0.048244	7.7718	7.33974	16.0724	10.4632	6.76522	4.12197	13.4073	770	5744	1099	1126
gene-HOXC8	HOXC8	1677.58	1877.65	1397.37	1710.46	2184.14	1331.1	1866.32	291.287	1703.61	1796.47	495.08	1663.63	1633.44	477.447	394.326	418.288	535.859	425.301	448.455	314.234	-1.21852	8.16521e-05	0.0144211	Decreased	7.37053	8.54524	6.61271	8.52493	9.76987	6.12289	8.54558	1.29947	7.80441	7.36747	2.29396	7.35761	7.1411	2.4011	1.77461	1.98334	2.07202	1.75897	1.75386	1.34541	1674	1804	1308	1813
gene-LOC104973250	LOC104973250	19.0382	4.19921	4.33235	19.8866	0.0806219	2.97955	5.51907	0.130192	40.2765	12.6997	0	0.0201718	4.08605	0	0	0	0	0.00232368	0.0109517	0	-4.4048	8.16654e-05	0.0144211	Decreased	0.093695	0.021873	0.019528	0.10656	0	0.014564	0.018517	0	0.212936	0.045872	0	0	0.020857	0	0	0	0	0	0	0	19	4	4	21
gene-IYD	IYD	83.1762	32.3048	48.1093	34.8568	19.9809	37.7998	204.443	22.4051	84.0133	50.967	98.8034	228.148	174.322	202.747	229.995	196.874	113.353	291.695	67.3015	119.16	1.4766	9.55464e-05	0.0162283	Increased	0.796264	0.321009	0.490883	0.370927	0.192786	0.375881	2.06328	0.211789	0.845418	0.450697	1.00877	2.21759	1.66881	2.24093	2.27059	2.04917	0.965012	2.65801	0.573349	1.11876	83	31	45	37
gene-LOC513779	NA	83.1773	64.5464	111.036	92.4811	69.5218	37.7989	86.1011	65.5144	24.946	113.2	259.298	20.7809	122.167	528.846	241.81	152.695	310.123	114.05	232.117	101.704	1.47635	0.000101823	0.0169072	Increased	0.189109	0.152001	0.272933	0.240536	0.161718	0.089884	0.206056	0.15119	0.057802	0.241821	0.62787	0.046053	0.278846	1.38844	0.567781	0.379185	0.627614	0.246606	0.475542	0.22778	83	62	104	98
gene-KIF5C	KIF5C	97.2071	75.993	50.2691	126.478	88.2515	82.5711	66.5463	59.7256	87.1529	114.416	26.4064	97.1252	37.5752	23.4357	28.7787	10.9676	30.0291	38.0057	25.1177	33.9449	-1.2744	0.00010687	0.0174843	Decreased	0.158044	0.127717	0.087844	0.23326	0.146828	0.139873	0.111785	0.098752	0.147435	0.174312	0.044891	0.161033	0.059552	0.043252	0.047273	0.019467	0.043243	0.058178	0.035857	0.058385	97	73	47	134
gene-LDLR	LDLR	320.685	394.455	338.646	481.221	185.42	452.658	441.435	222.202	138.033	147.084	392.333	356.209	197.343	231.639	1395.68	1359.65	235.434	1476.1	944.473	2077.95	1.47271	0.00011043	0.0178185	Increased	0.848889	1.08784	0.967552	1.44775	0.500499	1.2708	1.21825	0.611477	0.379228	0.36402	1.09686	0.946284	0.520505	0.700275	3.81252	3.89355	0.548863	3.6917	2.23191	5.39772	320	379	317	510
gene-LOC132346755	LOC132346755	157.334	62.4857	54.5516	142.498	126.827	28.8438	67.6613	170.438	201.204	51.0627	50.8984	88.3514	52.1489	13.2936	22.7973	27.9135	12.563	28.7739	40.9278	10.8158	-1.60722	0.000110515	0.0178185	Decreased	0.30599	0.125262	0.113898	0.314216	0.250391	0.05877	0.135458	0.337824	0.408462	0.091584	0.103915	0.173505	0.100537	0.02963	0.045474	0.057423	0.019944	0.051484	0.070105	0.020804	157	60	51	151
gene-LOC112445516	LOC112445516	515.103	2980.89	603.682	458.434	3498.97	1905.12	504.864	3090.3	2647.73	3109.26	875.748	452.898	0.0489452	479.754	492.009	727.509	512.619	456.102	245.939	682.832	-1.97111	0.000116628	0.0185817	Decreased	2.91372	18.8019	4.39407	4.29618	21.0567	13.6819	3.10689	19.6766	17.6239	18.5558	6.14581	2.65315	0	3.3245	2.94307	6.80367	3.13359	2.90497	1.15924	5.26447	514	2864	565	486
gene-MYL6B	MYL6B	246903	92301	57355.3	212984	85393.2	69822	130339	1024.14	265356	31662.9	617.371	94361.1	19460	1083.8	910.882	1421.52	1197.68	1036.53	572.565	619.965	-3.29826	0.000116919	0.0185817	Decreased	3721.45	1440.47	927.994	3635.97	1302.24	1096.7	2045.76	13.874	4174	437.249	8.81079	1424.69	288.186	16.8908	12.1154	21.4701	14.2516	13.2266	6.94956	8.21737	246376	88680	53688	225753
gene-HOXA3	HOXA3	446.954	601.566	315.193	462.291	628.687	426.787	344.534	319.208	519.784	214.172	297.467	415.195	318.317	176.047	195.928	195.184	88.1466	130.482	86.6427	179.278	-1.03924	0.000120971	0.0190893	Decreased	2.05297	2.94	1.56159	2.46442	2.96674	2.07305	1.69436	1.51558	2.55117	0.915924	1.4393	1.91914	1.47	0.951842	0.930257	0.966035	0.332719	0.563435	0.300567	0.798709	446	578	295	490
gene-PLIN1	PLIN1	2084.45	1178.23	924.132	1089.65	1446.21	1509.18	1837.93	770.447	1415.18	856.155	3904.99	9325.58	1445.75	5255.96	1945.9	1619.22	1411.85	620.492	4509.53	1655.08	1.27325	0.000122231	0.0191524	Increased	7.49717	4.39602	3.57529	4.44645	5.29781	5.67836	6.88637	2.8266	5.31053	2.86389	14.8136	33.7873	5.17165	21.7184	7.1825	6.28602	4.47586	2.10717	14.5043	5.82089	2080	1132	865	1155
gene-KRT19	KRT19	26.0563	31.2242	50.1177	16.9352	33.0798	24.8691	39.1951	28.0843	24.9148	22.0647	43.0329	132.182	76.2	43.4378	69.5313	75.2025	35.8227	46.2476	173.669	42.481	1.31012	0.000123113	0.0191557	Increased	0.214411	0.263964	0.447375	0.157465	0.277223	0.211719	0.333053	0.233031	0.212844	0.16515	0.372936	1.10553	0.62382	0.414016	0.589478	0.67381	0.258857	0.356275	1.2923	0.343833	26	30	47	18
gene-BHLHA15	BHLHA15	2.77556e-17	2.77556e-17	2.77556e-17	2.77556e-17	2.77556e-17	2.77556e-17	2.77556e-17	2.77556e-17	2.77556e-17	2.77556e-17	0	9.83214	0.0241922	5.80525	0	9.89151	3.86911	12.2687	0.0735922	3.07503	5.21892	0.000131414	0.0201849	Increased	0	0	0	0	0	0	0	0	0	0	0	0.036199	0	0.022671	0	0.039452	0.011173	0.040943	0	0.0095	0	0	0	0
gene-FAM25A	FAM25A	126.266	98.8516	38.5246	74.5287	50.815	67.648	157.836	22.4171	73.667	23.3276	123.265	452.052	154.513	135.123	90.5984	240.087	121.101	93.5093	538.839	125.447	1.49691	0.000131542	0.0201849	Increased	0.475119	0.391254	0.152003	0.341869	0.18978	0.264014	0.613948	0.085583	0.28582	0.083408	0.546186	1.7204	0.582598	0.58289	0.356327	1.0042	0.402006	0.326801	1.94684	0.46937	126	95	36	79
gene-NREP	NREP	3126.68	1398.93	2425.1	3165.22	2697.24	862.521	1871.89	4726.84	11269.3	3284.18	1389.39	1428.69	2268.19	626.979	1039.08	1334.52	2125.12	2560.87	1229.04	1023.05	-1.21288	0.000146421	0.021865	Decreased	18.5691	8.60942	15.5269	21.3484	16.3075	5.36261	11.5923	28.6144	69.8602	18.2268	8.70489	8.53292	13.4116	4.26114	6.31449	8.56546	11.1212	14.3468	6.51253	5.91869	3120	1344	2270	3355
gene-LOC407145	LOC407145	553.182	475.682	289.585	346.189	1160.28	313.37	556.004	1090.26	466.906	808.494	428.588	331.523	151.396	260.624	200.11	397.865	231.588	299.95	41.1555	334.32	-1.17785	0.000148553	0.0220353	Decreased	1.56512	1.39378	0.883008	1.11	3.34305	0.927974	1.63812	3.14082	1.37562	2.13722	1.27834	0.942906	0.423387	0.844538	0.578512	1.21477	0.575117	0.798607	0.101003	0.920883	552	457	271	367
gene-TRARG1	TRARG1	1829.91	912.837	541.71	1370.82	1221.19	1374.87	1869.52	992.47	1597.76	815.667	3407.93	8451.89	1209.85	3187.43	1918.76	2253.8	2210.35	477.706	5138.7	1411.71	1.24375	0.000150547	0.0221832	Increased	6.08375	3.14205	1.94002	5.16764	4.1307	4.78627	6.47731	3.35977	5.53836	2.52906	11.9472	28.2663	3.99903	12.1282	6.53146	8.08987	6.46965	1.49556	15.2381	4.57512	1826	877	507	1453
gene-SH3RF3	SH3RF3	652.391	400.735	250.05	642.53	620.994	315.361	364.159	168.527	738.664	429.207	253.422	473.786	321.459	142.992	127.106	195.957	198.642	199.294	166.224	166.586	-1.03006	0.000159381	0.0233305	Decreased	1.59508	1.0149	0.657503	1.78279	1.54588	0.806073	0.92744	0.417818	1.88305	0.97826	0.652924	1.16274	0.780058	0.399646	0.318394	0.516716	0.426465	0.457463	0.41956	0.396601	651	385	234	681
gene-PRUNE2	PRUNE2	1505.22	4723.14	1241.42	1992.55	2195.22	3226.28	1480.48	362.588	1118.48	805.313	440.28	1758.21	591.878	690.223	1318.5	754.465	397.271	761.192	737.419	555.303	-1.22032	0.000160457	0.0233344	Decreased	1.38279	4.49495	1.22862	2.07678	2.0534	3.10406	1.41749	0.338211	1.07115	0.690001	0.426244	1.62436	0.540628	0.725947	1.23938	0.748358	0.321044	0.658476	0.60372	0.497006	1502	4538	1162	2112
gene-TTYH2	TTYH2	166.356	232.09	59.9122	461.536	461.863	115.397	96.0267	129.869	140.089	49.9492	82.1937	65.1349	58.4751	32.6358	53.3517	138.826	62.9763	86.2797	66.0376	79.8286	-1.39707	0.000162478	0.0233629	Decreased	0.578046	0.837316	0.22126	1.82495	1.63963	0.42182	0.34528	0.459239	0.50845	0.161261	0.301597	0.225621	0.201679	0.129201	0.188859	0.519204	0.193003	0.283507	0.205454	0.270692	166	223	56	489
gene-QPRT	QPRT	73.1536	18.7794	64.0471	50.9535	28.7614	62.6786	38.1928	44.4431	42.5471	35.9396	149.712	225.224	73.1047	239.841	49.0279	75.048	90.1021	50.3657	203.477	40.0359	1.37683	0.000163322	0.0233629	Increased	0.69154	0.180887	0.651578	0.53989	0.275896	0.620363	0.368675	0.418894	0.411895	0.310201	1.49244	2.14493	0.683523	2.59745	0.478331	0.770432	0.748045	0.443576	1.72047	0.367818	73	18	60	54
gene-GOLGA7B	GOLGA7B	259.551	202.937	101.541	137.725	126.908	122.363	229.929	77.3192	154.594	128.472	78.2781	125.831	101.215	47.0508	73.7999	36.6083	78.4954	92.437	55.8311	28.2036	-1.10441	0.000177689	0.0250227	Decreased	1.18438	0.929736	0.428913	0.711395	0.444474	0.532106	1.0996	0.263717	0.738758	0.550797	0.375081	0.468733	0.280982	0.244398	0.339889	0.1785	0.314965	0.399344	0.225484	0.125696	259	195	95	146
gene-LOC101902959	LOC101902959	615.313	325.811	653.754	481.149	593.446	217.865	418.654	170.868	774.979	585.279	249.505	541.237	182.693	287.284	180.607	137.441	279.093	190.053	149.181	137.293	-1.05151	0.000183368	0.0253962	Decreased	5.13993	2.95661	5.96571	4.59431	5.24149	1.97896	3.73429	1.35873	6.79894	4.60927	2.26357	4.44758	1.57415	2.70238	1.49376	1.29518	2.09704	1.56029	1.12222	1.17361	614	313	612	510
gene-ASB18	ASB18	1071.29	695.287	231.912	1228.44	562.668	711.311	1220.86	188.419	1482.54	235.034	235.795	873.633	230.708	162.288	304.548	165.438	285.861	380.063	152.622	115.107	-1.39217	0.000183766	0.0253962	Decreased	8.46415	5.68551	1.96889	11.0043	4.51526	5.88202	10.0453	1.49915	12.2093	1.7227	1.95307	6.94641	1.80783	1.46613	2.45922	1.40969	1.98572	2.82422	1.06484	0.882356	1069	668	217	1302
gene-PHF24	PHF24	172.367	30.2391	184.784	193.44	111.477	138.282	145.002	58.6414	190.882	248.473	529.363	353.354	270.376	150.772	442.046	137.379	426.387	460.188	120.795	634.061	1.25737	0.000185138	0.025428	Increased	0.328428	0.059258	0.378347	0.437987	0.215057	0.276403	0.286915	0.112199	0.395409	0.442736	1.07047	0.678159	0.524039	0.329671	0.86253	0.282986	0.75337	0.828035	0.203627	1.21127	172	29	173	205
gene-WFIKKN2	WFIKKN2	2318.95	1552.94	1247.84	2896.42	2994.9	560.089	795.921	3021.34	1918.38	1823.14	1223.07	848.327	990.589	659.344	846.576	864.076	1587.33	1459.68	274.425	512.584	-1.04573	0.000208579	0.0277303	Decreased	8.05296	5.56718	4.63336	11.4018	10.5676	2.03914	2.85958	10.6641	6.91523	5.89702	4.47819	2.94495	3.40941	2.59942	3.01433	3.23292	4.86797	4.75382	0.844331	1.74588	2314	1492	1168	3070
gene-CATHL2	CATHL2	2.77556e-17	2.77556e-17	2.77556e-17	2.77556e-17	2.77556e-17	2.77556e-17	2.77556e-17	2.77556e-17	2.77556e-17	2.77556e-17	2.9129	0.22048	0.0365874	4.00639	3.23459	0	0	123.799	0.113152	0	6.78071	0.000214679	0.0281084	Increased	0	0	0	0	0	0	0	0	0	0	0.048855	0	0	0.079154	0.060874	0	0	2.04443	0	0	0	0	0	0
gene-INHA	INHA	1493.19	1579.93	1075.77	850.963	1082.16	571.034	774.058	120.629	1243.97	904.652	98.795	865.02	1000.81	213.888	217.898	364.075	267.438	104.814	88.9425	115.094	-1.53867	0.000217264	0.0281084	Decreased	15.1751	16.6275	11.7745	9.80287	11.1887	6.0756	8.18936	1.24339	13.1754	8.57702	1.05526	8.84436	10.1195	2.48678	2.26784	3.98951	2.3916	0.999394	0.795681	1.13968	1490	1518	1007	902
gene-STMND1	STMND1	80.1668	12.5383	17.1654	72.7365	62.7704	23.8719	131.442	0.16936	7.30985	0.15738	0	0.124689	11.378	4.32903	0	9.99298	6.80971	0.0135665	0.065728	3.11353	-3.47484	0.000219105	0.0281796	Decreased	0.145263	0.023332	0.033235	0.148297	0.115805	0.044238	0.24974	0	0.013648	0	0	0	0.020055	0.008949	0	0.018609	0.010641	0	0	0.00484	80	12	16	77
gene-TCERG1L	TCERG1L	2.77556e-17	2.77556e-17	2.77556e-17	2.77556e-17	2.77556e-17	2.77556e-17	2.77556e-17	2.77556e-17	2.77556e-17	2.77556e-17	3.91165	14.4477	4.17672	0	0	3.1424	11.6992	4.1103	0.0689646	0	5.12256	0.000226808	0.0286956	Increased	0	0	0	0	0	0	0	0	0	0	0.026822	0.094706	0.026904	0	0	0.022303	0.061294	0.025175	0	0	0	0	0	0
gene-ABLIM1	ABLIM1	8200.51	4598.42	3711.36	10869.5	6115.83	4224.09	12475.5	1330.42	6033.2	3686.85	1746.51	8024.43	3143.99	1519.32	1619.3	1617.66	1369.21	2349.31	3472.9	1609.29	-1.2102	0.000226985	0.0286956	Decreased	13.6111	8.27041	6.62514	20.5817	12.9494	8.12586	21.8054	2.23448	10.7135	5.78895	3.23431	14.1377	5.33849	2.98903	2.79796	2.88416	2.01549	3.76759	5.26189	2.59334	8183	4418	3474	11521
gene-CPNE4	CPNE4	0.00129735	8.30031	18.9808	9.48903	0.0604268	0	0.0530481	6.96189	8.27618	0.090257	2.77556e-17	2.77556e-17	2.77556e-17	2.77556e-17	2.77556e-17	2.77556e-17	2.77556e-17	2.77556e-17	2.77556e-17	2.77556e-17	-5.4364	0.000264805	0.0321106	Decreased	0	0.039319	0.092094	0.045342	0	0	0	0.031793	0.03653	0	0	0	0	0	0	0	0	0	0	0	0	8	18	10
gene-RFLNA	RFLNA	2030.33	915.95	818.364	2847.53	717.124	536.214	1081.45	126.473	1359.14	473.311	382.566	822.126	244.296	121.365	332.459	315.123	322.671	544.423	871.311	263.724	-1.36978	0.000273936	0.032594	Decreased	10.4861	4.89643	4.55441	16.6512	3.92539	3.05808	5.9773	0.699316	7.40485	2.35335	2.07136	4.2865	1.30099	0.756444	1.94005	1.79178	1.51454	2.65397	4.25013	1.38377	2026	880	766	3018
gene-LOC101904510	LOC101904510	54.1185	78.1188	2404.34	117.851	93.9103	103.456	335.868	1314.67	82.0161	2614.43	7122.15	153.427	353.918	5205.63	4471.51	2572.21	3617.4	4074.04	6451.89	3949.8	2.39872	0.00027597	0.0326614	Increased	1.22512	1.84219	59.1143	3.03857	2.17188	2.45833	7.98131	30.5416	1.94943	55.7002	171.347	3.5037	8.00866	135.918	104.438	63.3437	72.665	87.6289	131.283	87.8463	54	75	2251	125
gene-SH3KBP1	SH3KBP1	5387.5	4433.96	10795	3358.6	1985.78	3372.51	3573.6	7928.31	2811.72	6326.45	9273.7	2409.93	3201.48	14314.5	12413.4	20170.4	9696.14	9593.43	8046.46	22165.7	1.15503	0.000292027	0.0334928	Increased	18.3467	15.8099	39.8217	13.0495	7.05557	12.0552	12.6338	28.5254	10.071	20.6263	34.1572	8.47149	10.7968	57.6181	44.3477	74.5432	29.3505	31.5796	24.8447	73.9698	5376	4260	10105	3560
gene-LCN2	LCN2	2.77556e-17	2.77556e-17	2.77556e-17	2.77556e-17	2.77556e-17	2.77556e-17	2.77556e-17	2.77556e-17	2.77556e-17	2.77556e-17	2.92945	0.125295	0.0217774	2.77421	0	0	3.87517	16.3236	4.53196	6.48048	4.94791	0.000309695	0.0347793	Increased	0	0	0	0	0	0	0	0	0	0	0.039645	0	0	0.037138	0	0	0.040209	0.202906	0.045798	0.078736	0	0	0	0
gene-WDR86	WDR86	17.0389	110.228	16.107	42.429	104.573	31.8307	99.0303	7.2293	64.3114	30.2112	4.87399	0.209869	8.37123	6.97724	0	7.0746	11.6271	33.8004	28.0911	12.6648	-2.18759	0.00031106	0.0347793	Decreased	0.103927	0.535133	0.088247	0.207299	0.574336	0.16357	0.41443	0.025489	0.328012	0.123522	0.01985	0	0.049161	0.030468	0	0.030425	0.057111	0.142551	0.114246	0.053007	17	106	15	45
gene-LOC104975505	LOC104975505	481.026	668.141	9.7	344.341	609.893	290.491	367.394	14.2427	796.716	160.975	29.3285	440.384	54.3071	64.3385	50.7887	19.7461	36.7916	22.6333	4.72568	37.7141	-2.29252	0.000317006	0.0350915	Decreased	0.346832	0.539259	0.006652	0.304295	0.459139	0.219448	0.280673	0.009515	0.615419	0.118784	0.02212	0.333265	0.042337	0.052895	0.037466	0.01543	0.023207	0.015212	0.002443	0.026631	480	642	9	365
gene-TNFRSF19	TNFRSF19	801.709	689.003	645.223	871.827	389.471	409.872	250.833	454.752	486.606	152.903	194.699	472.685	231.741	125.738	240.043	382.675	106.558	268.109	271.957	240.946	-1.0235	0.000326708	0.0358091	Decreased	1.87289	1.64174	1.55956	2.22808	0.879267	0.982301	0.705506	1.02517	1.13052	0.396182	0.441734	1.07429	0.485691	0.297709	0.554268	0.93194	0.177446	0.554557	0.532685	0.560677	800	662	604	924
gene-NYAP2	NYAP2	8.01561	0.0235619	0.0390358	6.62362	0.0582354	0	4.37844	0.0932444	11.3513	17.9469	2.77556e-17	2.77556e-17	2.77556e-17	2.77556e-17	2.77556e-17	2.77556e-17	2.77556e-17	2.77556e-17	2.77556e-17	2.77556e-17	-5.34002	0.000335122	0.0360527	Decreased	0.011198	0	0	0.009294	0	0	0.00649	0	0.015884	0.024059	0	0	0	0	0	0	0	0	0	0	8	0	0	7
gene-LOC132346216	LOC132346216	181.388	220.657	256.369	181.117	345.145	133.304	140.7	98.3713	240.698	346.826	54.7749	196.958	211.758	27.5712	48.2086	67.8939	115.331	33.931	72.8931	73.384	-1.24867	0.000336125	0.0360527	Decreased	0.699587	0.816642	0.950947	0.706918	1.20888	0.525251	0.503846	0.340897	0.862686	1.17441	0.1976	0.725222	0.740267	0.108247	0.170199	0.251369	0.347165	0.108086	0.258792	0.245564	181	212	240	192
gene-GSDMB	GSDMB	5.0123	6.2696	7.50849	20.8555	16.4483	10.9435	4.43267	19.6157	0.0289354	9.28524	40.1204	109.649	8.40384	32.1522	30.487	17.4108	30.9993	17.489	39.8044	27.5498	1.80676	0.000348046	0.0368763	Increased	0.013677	0.02153	0.032257	0.077666	0.055951	0.046228	0.023178	0.104371	0	0.04196	0.163739	0.483737	0.025985	0.199468	0.135242	0.102558	0.100587	0.084494	0.126584	0.090451	5	6	7	22
gene-RFX2	RFX2	490.049	944.055	1336.43	1852.99	963.09	1603.69	2366.51	49.313	1565.59	436.305	227.957	724.051	1133.41	250.391	276.435	178.195	424.436	158.228	522.244	248.702	-1.48583	0.000358713	0.0374712	Decreased	1.19627	2.6843	4.28602	6.18907	2.08799	4.80792	7.03707	0.014263	4.80377	1.16427	0.682759	1.97289	3.31753	0.486915	0.872516	0.349879	1.10366	0.273663	0.80202	0.697704	489	907	1251	1964
gene-LRRC27	LRRC27	14.0326	78.0277	66.2099	25.4147	71.6438	43.7706	67.5518	93.2576	31.1584	54.3836	215.272	32.2607	31.3742	345.916	129.715	83.81	93.9682	89.3961	88.8914	518.688	1.57671	0.000376539	0.0382626	Increased	0.039994	0.293539	0.223813	0.104592	0.267131	0.169348	0.234505	0.362296	0.117971	0.180478	1.03749	0.10151	0.114659	1.77079	0.495194	0.335728	0.300448	0.3486	0.289586	2.13803	14	75	62	27
gene-ADIPOQ	ADIPOQ	3326.1	1756.95	1645.24	1844.39	2964.09	2657.22	2477.92	1888.99	3396.81	1146.55	5796.32	18566.6	3522.95	6626.32	3324.42	2974.63	2172.54	974.891	5827.36	2740.71	1.18481	0.000409559	0.0412339	Increased	15.2089	8.31896	8.10764	9.5655	13.8027	12.728	11.8094	8.7986	16.1966	4.89545	27.9559	85.4137	16.0297	34.688	15.5678	14.6862	8.74859	4.20371	23.77	12.2214	3319	1688	1540	1955
gene-MYO19	MYO19	155.333	290.373	288.412	283.998	176.563	344.22	291.029	114.728	134.912	251.012	343.421	261.753	217.164	220.969	565.036	1056.76	345.926	380.093	494.997	783.329	1.0024	0.000418484	0.0415682	Increased	0.487068	1.03846	1.07915	0.976462	0.531551	1.23461	0.956369	0.341898	0.422264	0.709718	1.12738	0.876516	0.63664	0.750226	1.74037	3.65932	0.9384	1.09756	1.33379	2.47293	155	279	270	301
gene-COL4A4	COL4A4	193.412	193.585	151.719	127.331	242.596	68.6381	134.135	118.173	211.636	241.628	86.1048	180.336	112.698	47.0156	45.6727	86.4281	72.6689	62.676	29.7481	79.7817	-1.06758	0.000431246	0.0424568	Decreased	0.368225	0.390637	0.300876	0.253031	0.480149	0.138753	0.262748	0.23207	0.42	0.438957	0.168635	0.342799	0.21778	0.091786	0.090772	0.170737	0.119552	0.110765	0.038333	0.148648	193	186	142	135
gene-KLRA1	KLRA1	2.77556e-17	2.77556e-17	2.77556e-17	2.77556e-17	2.77556e-17	2.77556e-17	2.77556e-17	2.77556e-17	2.77556e-17	2.77556e-17	0	0.140796	13.4609	0	5.98344	6.48882	0	0.0151881	11.1384	8.08955	5.22928	0.00044336	0.0433759	Increased	0	0	0	0	0	0	0	0	0	0	0	0	0.094399	0	0.039917	0.046587	0	0	0.072777	0.054149	0	0	0	0
gene-SLC16A6	SLC16A6	8630.43	10897.5	4711.31	3977.47	7092.19	17253.5	6536.67	11398.9	2974.63	36851.2	22043.4	12947.3	36198.9	35906	13629.7	52811.2	22980.6	30781.3	10799.2	21251.7	1.23315	0.000453478	0.0440606	Increased	27.5814	36.0784	16.2248	14.4201	23.0776	57.7541	21.7709	37.1018	9.91121	109.981	74.3017	41.6169	115.107	131.359	44.6044	182.223	64.679	92.7561	30.7821	66.2207	8612	10470	4410	4216
gene-PPARG	PPARG	163.349	65.6181	66.3109	246.317	165.457	166.139	332.239	101.816	64.3688	130.774	363.985	609.19	186.886	363.821	262.898	239.903	300.392	211.634	651.726	129.327	1.14264	0.000457488	0.0441042	Increased	1.03161	0.42901	0.444769	1.76298	1.06321	1.10161	2.1899	0.652282	0.420574	0.76844	2.42716	3.87945	1.17166	2.63214	1.70032	1.63632	1.6702	1.25789	3.67928	0.796615	163	63	62	261
gene-SBK3	SBK3	2543.43	1301.04	724.372	1273.64	837.359	607.843	1590.48	106.6	2012.74	1094.38	72.376	1149.75	1186.48	69.7948	54.9317	126.188	104.617	25.7179	113.96	66.875	-2.02402	0.000468426	0.0445722	Decreased	9.12544	4.83448	2.79834	5.1846	3.05611	2.28448	5.94672	0.384737	7.53085	3.66342	0.273598	4.15715	4.23627	0.287349	0.202229	0.48876	0.328917	0.083422	0.360979	0.234323	2538	1250	678	1350
gene-LHCGR	LHCGR	60.1278	37.4947	9.70218	61.3412	90.2939	91.5339	43.6412	38.6685	37.3737	45.1669	264.229	212.672	61.6333	168.423	107.661	127.981	60.046	19.5545	221.701	99.4266	1.37981	0.000470762	0.0445722	Increased	0.124697	0.083345	0.02202	0.145064	0.194188	0.198459	0.099363	0.085478	0.083879	0.090861	0.599071	0.478765	0.138977	0.402097	0.23436	0.29221	0.109833	0.036895	0.421248	0.211084	60	36	9	65
gene-LOC104973965	LOC104973965	16.0351	0.0372918	117.809	0	8.92076	0	26.1179	16.4286	8.33635	4.80037	55.7453	50.0915	24.0676	71.3041	11.6748	31.7345	35.813	230.073	389.793	629.864	2.93601	0.000490385	0.0460383	Increased	0.148567	0	1.18683	0	0.083535	0	0.253379	0.15043	0.079787	0.033855	0.547886	0.461618	0.218288	0.758397	0.111924	0.314888	0.286671	2.02024	3.24583	5.71169	16	0	111	0
gene-TFCP2L1	TFCP2L1	0.00198614	31.1903	35.1694	0	0.0944691	49.7563	0.0827158	39.4606	0.0346631	55.007	111.523	0.302097	78.3381	99.9705	148.371	447.906	99.7794	158.208	188.914	585.776	3.17454	0.000498964	0.0462901	Increased	0	0.042018	0.049314	0	0	0.068183	0	0.052724	0	0.067471	0.15259	0	0.101718	0.150002	0.198689	0.631882	0.114397	0.194587	0.220094	0.750999	0	30	33	0
gene-COX7B2	COX7B2	0.000383558	0.00714514	0.0117555	0	4.25044	0	0.015316	0.0274229	0.00657919	4.37277	0	39.4848	0.0435104	52.57	0	2.95315	0	8.25092	21.723	217.739	5.07392	0.000509988	0.0468894	Increased	0	0	0	0	0.093128	0	0	0	0	0.089564	0	0.802782	0	1.2252	0	0.07019	0	0.141876	0.386538	4.33755	0	0	0	0
gene-MFRP	MFRP	0.000107292	0.00199228	0.00327072	1.93671	0.00482543	0	0.00425428	0.00757509	0.00183497	0.00708659	0	5.12727	0.0259139	2.69652	6.83596	3.09785	3.86506	15.3363	0.0790088	13.9147	3.99571	0.000547547	0.0491247	Increased	0	0	0	0.007083	0	0	0	0	0	0	0	0.015211	0	0.010058	0.023951	0.010996	0.011765	0.048959	0	0.06704	0	0	0	2
gene-LOC789337	LOC789337	2.77556e-17	2.77556e-17	2.77556e-17	2.77556e-17	2.77556e-17	2.77556e-17	2.77556e-17	2.77556e-17	2.77556e-17	2.77556e-17	0	3.78924	7.24892	0	0	2.3468	3.8817	4.10228	0.0585045	9.12978	4.66584	0.000554682	0.0495649	Increased	0	0	0	0	0	0	0	0	0	0	0	0.022386	0.012059	0	0	0.004881	0.005659	0.007497	0	0.034056	0	0	0	0
[truncated: 16 more columns]
